# Supplementary material for: Orientation of Blacktip Sharks (Carcharhinus limbatus) to Underwater Sound
Source: Integr Org Biol. 2026 Jun 30;8(1):obag033. doi: 10.1093/iob/obag033 (PMC13398238; doi:10.1093/iob/obag033)
Supplement: obag033_Supplemental_File [file obag033_supplemental_file.zip]

Archive with 1 entries (1 files):
- Movie_1.mov
